# Supplementary material for: Loss of floral repressor function adapts rice to higher latitudes in Europe
Source: J Exp Bot. 2015 Mar 1;66(7):2027–39. doi: 10.1093/jxb/erv004 (PMC4378634; doi:10.1093/jxb/erv004)
Supplement: Supplementary Data [file supp_erv004_erv004_Supplementary_Tables_updated.xls]

## Sheet: Supplementary table 1
Allelic variants of Hd1, PRR37, Ghd7, Ghd8 and EL1 and heading dates of 247 European rice varieties grown at 5 locations in Europe
			Hd1 (non-functional alleles)						PRR37 (n-f a)			Ghd7 (n-f alleles)			Ghd8 (n-f alleles)			EL1 (n-f alleles)
Nucleotide position in Nipponbare (CDS)			(+570)	(+706)	(+834)	(+861)	(+1053)	(+1072)	(+1515)	(+2113)	(+2129)	-	(+157)	(+618)	(+93)	(+323)	(+451)	(+476)	(+991)
Typology			1bp deletion	43bp deletion	2bp deletion	Tp	4bp deletion	C->T; R358@	8bp deletion	C->T, Q705@	T->C, L710P	no allele	G->T; E53@	C->A, Y206@	19bp deletion	1bp deletion	8bp deletion	G->C; G159A	G->A; A331T	SUMMARY
Previous nomenclature			Type 2	HS66 (se1)	Kasalath (hd1)	Ginbouzu (+1534)	Type 7	Type 12	PRR37-1a	PRR37-Kasalath	PRR37-2a	Ghd7-0	jap-G; H0 (S_1629)	-	Type 9	Type 8	Type 7	Type 2	Type 3	NON-FUNCTIONAL
Reference			Takahashi et al., 2009	Yano et al., 2000	Yano et al., 2000	Fujino et al., 2010	Takahashi et al., 2009	Takahashi et al., 2009	Koo et al., 2013	Murakami et al., 2005	Koo et al., 2013	Xue et al., 2008	Lu et al., 2012	-	Wei et al., 2010	Wei et al., 2010	Wei et al., 2010	Kwon et al., 2014	Kwon et al., 2014	Hd1	PRR37	Ghd7	Ghd8	EL1 (Hd16)
Num. Cultivars			0	15	65	2	1	2	1	0	6	14	1	4	54	10	0	0	1	85	7	19	64	1	HEADING DATE (DAYS)
EURIGEN_ID	ACCESSION	COUNTRY																							Spain	Portugal	Greece	France	Italy	Italy_2012	Italy_2013
167	104 UPLA	Argentina			X						n.t.								n.t.	X	n.t.			n.t.	98	123	91	114	.	.	100
5	3 C N 5	Bulgaria			X											X				X			X		74	.	73	87	89	.	80
176	32 UPLA	Argentina													X								X		94	114	87	94	123	.	100.67
157	63 UPLA	Argentina			X															X					98	116	74	94	126	.	107
152	64 UPLA	Argentina														X							X		91	106	70	94	101	.	98.33
153	66 UPLA	Argentina			X											X				X			X		87	112	81	93	99	.	98.33
148	68 A UPLA	Argentina			X											X				X			X		91	113.5	70	94	123	.	105.33
161	75 UPLA	Argentina			X															X					94	111.5	90	97	126	.	106
159	77 UPLA	Argentina			X															X					90	112	91	97	125	.	103.33
154	79 UPLA	Argentina			X															X					90	120.5	95	114	129	96	109
164	80 UPLA	Argentina			X															X					89	106.5	80	92	124	.	100
155	91 UPLA	Argentina			X															X					96	108.5	97	103	104	.	106.33
1638	A 201	USA			X															X					.	.	.	.	.	95	105
1640	ADAIR	USA			X															X					.	.	.	.	.	94.67	108.67
34	AGOSTANO	Italy																							83	95	71	93	95	84.33	86.67
1641	AKITAKOMACHI	Japan		X																X					.	.	.	.	.	91	94.33
1642	ALAN	USA			X									X						X		X			.	.	.	.	.	92	102
511	ALBADA	Spain													X								X		92	99	82	99	90	92	101
1547	ALINANO C	France			X															X					85	110	86	101	106	.	.
724	ALMARELO	Portugal																							.	95	.	.	.	102	116
90	ALPE	Italy		X											X					X			X		90	100.5	82	97	94	80	82.33
1399	ALPHA	Italy													X								X		78	100	85	89	94	84	92
67	ANSEATICO	Italy																							84	.	86	103	104	91.33	102
737	ANTONI	Bulgaria										X										X			.	76	.	.	.	73.33	78
577	ARBORIO	Italy																							90	95	77	90	91	92.33	98
97	ARIETE	Italy																							84	101	79	92	98	92.67	91.33
1530	ARLESIENNE	France																							73	102	78	95	98	.	90
748	ARROZ DA TERRA DE NÓS ESCUROS	Portugal										X										X			.	76	.	.	.	69	76
1643	AUGUSTO	Italy			X							X			X					X		X	X		.	.	.	.	.	.	87.33
1634	AUZGUSTA	Hungary									X	X									X	X			.	.	.	.	.	63	72
1416	BAJANG x ALLORIO 199-65	Italy																							77	100	82	95	97	98	103
61	BALDO 363	Italy																							80	97	79	94	94	90	96
59	BALILLA	Italy													X								X		96	107	89	100	.	.	96.33
33	BALILLONE R 253	Italy													X								X		83	.	84	99	107	85	95
99	BARAGGIA	Italy																							96	.	68	.	119	86	86.67
498	BARU	Australia			X															X					97	99	87	97	100	101	108
782	BEIRAO	Portugal										X			X							X	X		72	97	65	85	86	75.67	80.67
667	BELLE PATNA	USA			X															X					109	100	92	102	95	96.67	109.33
517	BETIS	Spain													X								X		92	100	79	91	90	96	99
1444	BISER 1	Bulgaria																							74	99	77	88	92	92	95
669	BLUE BONNET	USA			X															X					128	121	116	123	143	.	.
519	BOMBILLA	Spain													X								X		88	99	77	89	90	90.67	94.33
520	BOMBON	Spain																							97	100	94	108	96	106.33	112.67
670	BOND	USA			X															X					108	100	91	99	96	95	108
141	BORA	Italy																							77	.	80	98	101	97	100
586	BRAVO	Italy																							73	100	76	92	96	.	.
1516	CALENDAL	France																							72	103	78	96	97	91.33	97.33
1645	CALMOCHI 101	USA		X																X					.	.	.	.	.	88	94.67
824	CAMPINO	Portugal																							.	81	.	.	.	87.67	93
521	CAPATAZ	Spain																							97	100	82	96	101	95	103
826	CARINA	Bulgaria																							.	92	.	.	.	96.33	101.33
132	CARIOCA	Italy			X							X								X		X			82	.	76	93	98	83.33	89.67
58	CARNAROLI	Italy																							77	.	83	102	104	.	106
1689	CENTAURO	Italy						X							X					X			X		.	.	.	.	.	86.33	87.67
94	CERVO	Italy			X															X					87	99.5	76	95	104	84	90
837	CHIPKA	Bulgaria																							.	82	.	.	.	87	86.67
1514	CIGALON	France													X								X		73	91	63	81	86	80.67	81.33
1486	CINIA 40	Chile																							74	99	83	93	100	95	99.33
523	CLOT	Spain													X								X		78	103	79	93	105	86.67	92.33
1646	COCODRIE	USA			X															X					.	.	.	.	.	94.67	102.67
1690	CRESO	Italy			X															X					.	.	.	.	.	89.67	95
1534	CRISTAL	France																							74	99	78	96	97	83	92
560	CT 10	Colombia																							90	100	79	91	93	96	102
561	CT 13	Colombia																							89	88	77	91	94	81	99
1488	CT 23	Colombia																							79	102	84	97	100	95	101
1489	CT 36	Colombia																							81	98	84	96	99	95.33	106
1490	CT 50	Colombia									X										X				76	98	78	90	96	89	94
1491	CT 58	Colombia									X										X				80	101	78	93	95	89.67	97
855	D.S.I.	Portugal													X								X		.	81	.	.	.	81	82
1519	DELTA	France																							73	100	70	89	86	.	.
1679	DIMITRA	Greece			X															X					.	.	.	.	.	93	97
1649	DIXIEBELLE	USA			X							X								X		X			.	.	.	.	.	102.67	116.67
100	DORELLA	Italy													X								X		88	102	67	92	103	.	.
526	DOSEL	Spain			X										X					X			X		97	96	83	96	91	73	103
110	DRAGO	Italy			X															X					87	100	77	89	102	86	91.33
1650	DREW	USA																							.	.	.	.	.	104.33	111.67
876	EAN 1	Portugal																							.	100	.	.	.	102	112
92	ELBA	Italy																							87	99	78	95	100	.	90
1717	EOLO	Italy			X									X						X		X			.	.	.	.	.	92	99
1698	ERCOLE	Italy																							.	.	.	.	.	91	95
887	ESCARLATE	Portugal																							.	81	.	.	.	79.67	82.33
68	EUROPA	Italy																							98	.	90	97	127	96	102.33
145	EUROSE	Italy																							98	.	71	106	102	88.33	96
1691	EUROSIS	Italy		X																X					.	.	.	.	.	87.67	94.67
900	FAISCA	Portugal																							.	90	.	.	.	90	103
901	FAMILIA 181	Portugal																							.	92	.	.	.	94	99.33
597	FLIPPER	Italy																							73	100	77	93	98	.	91
1651	FRAGRANCE	Italy			X											X				X			X		.	.	.	.	.	.	98.67
527	FRANCES	Spain		X																X					101	96	77	104	101	94.67	100.67
1693	GALILEO	Italy		X																X					.	.	.	.	.	88.33	90.33
528	GEMA	Spain			X										X					X			X		104	103	83	97	96	82	96
187	GHIBLI	Italy			X							X								X		X			79	93	65	79	91	.	.
114	GIADA	Italy			X															X					101	117	74	91	126	96.33	106.33
98	GITANO	Italy													X								X		83	97.5	74	87	99	84	89.33
1652	GLADIO	Italy			X										X					X			X		.	.	.	.	.	82.67	93.67
500	GOOLARAH	Australia			X															X					111	113	97	111	105	113.67	117
108	GRALDO	Italy			X															X					85	102.5	78	95	102	86.67	95.33
71	GRITNA	Italy													X								X		76	.	73	95	95	81	85.67
929	HAREM	Portugal									n.t.								n.t.		n.t.			n.t.	.	100	.	.	.	96.33	112.67
501	HARRA	Australia													X								X		81	102	85	95	108	88	95.67
529	HONDURAS	Spain			X															X					122	134	102	123	111	121.33	117.67
14	IAC 26	Brazil			X															X					88	.	90	107	117	96	101
13	IAC 32-52	Brazil			X															X					110	92	96	115	104	103	116.33
942	IBO 380-33	Portugal													X								X		.	92	.	.	.	85.33	90.67
943	IBO 400	Portugal																							.	92	.	.	.	94	101.33
944	IBO 828-63	Portugal																							.	90	.	.	.	95	103
46	ICE	Italy																							75	.	80	100	103	.	.
509	ILANG ILANG	Korea			X															X					123	.	119	146	168	139.33	138
981	IRRAL	Portugal													X								X		79	100	73	95	95	81	87
144	ITALICO	Italy									n.t.		n.t.		X			n.t.	n.t.		n.t.	n.t.	X	n.t.	87	.	62	.	95	.	.
60	ITALPATNA 48	Italy																							85	.	84	107	106	94.67	105.67
1653	JACINTO	USA			X															X					.	.	.	.	.	97	109.33
989	JAMBA SEL 1	Portugal																							.	88	.	.	.	95	107
992	JUBILIENI	Bulgaria													X								X		.	81	.	.	.	79.33	81.33
1694	KARNAK	Italy																							.	.	.	.	.	95	104.67
674	KATY	USA			X															X					107	128	103	114	120	95	130
1655	KING	Italy			X															X					.	.	.	.	.	91.33	98.33
85	KORAL	Italy																							85	98	77	91	93	87.33	95
1656	KYEEMA	Australia			X															X					.	.	.	.	.	.	.
1658	L 204	USA			X						n.t.									X	n.t.				.	.	.	.	.	88	99.33
1659	L 205	USA			X															X					.	.	.	.	.	95.33	101
44	LA FERLA	Italy																							82	.	83	100	106	.	.
1035	LABORATÓRIO 4	Portugal			X															X					.	81	.	.	.	84	95
1660	LACASSINE	USA																							.	.	.	.	.	100	113.67
678	LADY WRIGHT	USA																							86	84	78	85	89	107.33	115.33
1661	LAGRUE	USA			X															X					.	.	.	.	.	95.33	106.33
532	LEDA	Spain													X								X		80	104	84	97	107	93	98
78	LIDO	Italy		X																X					74	.	78	101	99	.	94.67
127	LORD	Italy																							83	.	83	96	102	91.33	97.67
104	LOTO	Italy																							81	94.5	72	84	92	87	84.33
534	LUNA	Spain																							97	102	87	98	95	96	104.33
1676	LUSITO IRRADIADO 859-85-2	Portugal																							.	.	.	.	.	90	94
1662	LUXOR	Italy																							.	.	.	.	.	93.67	100.67
1056	M 17	Bulgaria			X															X					.	84	.	.	.	82	85
1664	M 203	USA										X										X			.	.	.	.	.	94	96
1665	M 204	USA														X							X		.	.	.	.	.	90	94.67
1069	MAIORAL	Portugal																							86	110	89	100	107	95.33	103.33
1071	MANTOVA	Italy																							.	95	.	.	.	90	95.67
1385	MARATELLI	Italy																							73	99	73	94	92	89	.
535	MARENY	Spain													X								X		79	104	77	97	105	88.33	94.67
121	MARTA	Italy			X						n.t.		n.t.							X	n.t.	n.t.			102	116	70	122	.	101	117
1666	MAYBELLE	USA			X									X						X		X			.	.	.	.	.	91.67	97
1560	MEJANES 2	France										X										X			73	99	74	98	96	84.67	87.33
1082	MESTRE	Italy																							.	98	.	.	.	.	.
129	MIARA	Italy										X										X			95	.	75	83	101	80.67	84
93	MIDA	Italy			X															X					85	.	85	100	102	90	100
1086	MILEV 21	Bulgaria													X								X		.	96	.	.	.	86.33	92
1099	MUGA	Portugal																							.	99	.	.	.	94	107
48	NANO	Italy			X															X					106	102	84	104	103	101	109.33
1695	NEMBO	Italy																							.	.	.	.	.	88	87.33
86	NIBBIO	Italy																							74	.	76	94	97	90	96
134	NILO	Italy													X								X		.	.	73	.	116	93	94
41	OLCENENGO	Italy													X								X		90	105.5	82	.	.	89.33	94.33
184	ONDA	Italy													X								X		88	105.5	80	87	102	89	96
1667	OPALE	Italy																							.	.	.	.	.	88.33	89.67
1141	ÓSCAR	Portugal			X										X					X			X		79	101	75	90	94	84	96
1145	OTA	Portugal																							.	.	.	.	.	100.33	105.33
1148	P 6 AFRICANO	Mozambique		X																X					.	90	.	.	.	93	95
66	PADANO	Italy													X								X		82	.	85	103	106	93.67	98.33
1150	PANCAS	Portugal													X								X		.	81	.	.	.	83	84
117	PANDA	Italy			X							X								X		X			83	100.5	78	89	113	.	94.33
1668	PECOS	USA				X														X					.	.	.	.	.	94.67	104
539	PEGONIL	Spain																							87	100	85	96	91	94.33	100.67
502	PELDE	Australia			X															X					95	112	94	107	119	79	80.33
105	PERLA	Italy		X																X					78	.	77	93	99	90.67	93
143	PETRONIO	Italy													X								X		79	.	80	96	100	.	.
81	PIEMONTE	Italy																							75	.	80	94	100	91	95.67
82	PIERINA MARCHETTI	Italy																							118	88	79	89	89	89.67	96.33
32	PIERROT	Italy													X								X		76	.	74	94	101	81	87
1167	PLOVDIV 22	Bulgaria													X								X		.	81	.	.	.	81.67	80.67
1168	PLOVDIV 24	Bulgaria																							.	78	.	.	.	87	93.33
122	PLUS	Italy			X															X					95	96	80	100	95	100.67	110.67
1175	PRECOCE 6	Italy													X								X		75	101	73	89	92	85	94
36	PRECOCE ROSSI	Italy																							73	.	78	97	104	92	98
1182	PRECOZ 2 F A	Argentina										X										X			.	83	.	.	.	.	82
123	PREVER	Italy			X															X					83	.	78	95	95	82	87.67
1194	RAJADO	Portugal										X										X			.	85	.	.	.	93	95
39	RAZZA 77	Italy													X								X		75	.	76	97	104	87.33	89.33
1208	REAL	Portugal																							77	100	82	96	98	91	97
51	REDI	Italy																							78	.	83	100	104	93.33	98.67
1210	REGINA	Portugal			X											X				X			X		78	100	72	88	92	83	89
1211	RESTAURAÇÃO	Portugal																							.	90	.	.	.	82	108
1669	REXMONT	USA			X															X					.	.	.	.	.	94.33	116.67
54	RIBE 253	Italy																							75	.	81	98	104	92	96.33
147	RIO	Italy													X								X		87	.	82	.	98	85	87
137	RIVA	Italy																							90	88	76	93	89	90	95
50	RIZZOTTO 51-1	Italy																							91	106	88	99	121	95	101.67
42	ROMA	Italy																							98	.	85	94	.	.	100.33
37	RONCAROLO	Italy																							86	96.5	90	95	98	96	102.33
1243	ROTUNDUS	Hungary																							.	78	.	.	.	80	80.33
1245	ROVUMA	Portugal																							.	90	.	.	.	100	108
1505	RPC 12	China		X																X					71	98	73	88	91	82	82
1247	RUBI	Portugal																							.	92	.	.	.	94	98.67
80	RUBINO	Italy																							94	90	80	95	90	94	99.67
1248	RUSSO 1	Italy									X		X								X	X			.	76	.	.	.	74	73
1670	S 101	USA		X							n.t.				X					X	n.t.		X		.	.	.	.	.	88.67	89
1671	S 102	USA																							.	.	.	.	.	85.5	89
1251	S 102-2	Portugal																							.	105	.	.	.	109.67	119
696	S 201 (THAIPERLA)	USA													X								X		84	105	84	97	106	87	97
1395	SANT'ANDREA	Italy													X								X		83	102	84	97	102	88.67	93.33
1255	SAEDINENIE	Bulgaria									X				X						X		X		.	78	.	.	.	78.33	82.67
1256	SAFARI	Portugal																							79	102	.	94	99	93	98.67
1258	SAGRES	Portugal																							.	92	.	.	.	98.33	105.67
1259	SALOIO	Portugal																							.	83	.	.	.	87.67	89
186	SAMBA	Italy			X								n.t.							X		n.t.			78	.	75	94	99	.	92.33
1262	SANDOCA	Portugal																							.	90	.	.	.	.	107.33
1267	SARIA	Bulgaria																							.	81	.	.	.	89	97
635	SAVIO	Italy																							73	100	75	97	94	85.33	91.33
544	SBS 148	Spain													X								X		92	100	83	99	94	92	100
1697	SCUDO	Italy																							.	.	.	.	.	89.33	97
109	SELENIO	Italy		X																X					90	.	80	90	123	.	.
1273	SELN 244 A6-20	Australia													X								X		.	96	.	.	.	92.67	99
540	SENIA	Spain													X								X		88	98	88	93	101	94	95.67
45	SESIA	Italy																							84	98.5	95	98	116	90.67	95.67
1279	SETANTUNO	Portugal																							.	92	.	.	.	91.67	98.33
1264	SHANGHAI	China													X								X		80	104	.	97	100	92.33	105.67
549	SHSS 381	Spain													X								X		97	102	83	96	94	91.67	100
139	SILLA	Italy													X								X		77	.	75	92	92	81.67	86
551	SIR 12 4	Spain							X						X						X		X		97	109	83	99	103	89	107
1692	SIS R215	Italy			X															X					.	.	.	.	.	86.33	95
1287	SLAVA	Bulgaria																							.	85	.	.	.	87.67	95.33
138	SMERALDO	Italy																							75	.	78	94	97	88	90.67
554	SOLLANA	Spain																							84	90	77	87	90	94	96
1294	SOURE	Portugal						X												X					.	88	.	.	.	92.67	96
553	SR 113	Spain																							86	88	74	89	89	90.67	94
1529	STIRPE A FEUILLAGE VIOLET	France																							78	105	84	100	100	92	100
84	STRELLA	Italy				X														X					76	.	79	97	100	88.67	94.33
1304	SUPER	Portugal																							.	88	.	.	.	89	96.33
1316	T 757	India													X								X		.	96	.	.	.	90	92.33
115	TARRISO	Italy			X															X					84	102	70	93	104	85	92
1696	TEJO	Italy																							.	.	.	.	.	92.33	93
1673	TEXMONT	USA			X									X						X		X			.	.	.	.	.	94.67	102
675	THAIBONNET	USA			X															X					99	110	92	104	111	96	107
1325	TIMICH 108	Romania		X							X				X				X	X	X		X	X	.	83	.	.	.	.	.
1332	TOPAZIO	Portugal													X								X		.	85	.	.	.	79.67	81.67
556	ULLAL	Spain														X							X		82	104	84	102	106	.	93.33
1355	VALTEJO	Portugal			X															X					.	92	.	.	.	.	98.67
1356	VARY LAVA 51 A	Madagascar																							.	88	.	.	.	91	97
1476	VARY LAVA B	Madagascar																							86	102	86	96	100	90	85
79	VENERIA	Italy																							87	.	76	93	133	.	95.67
38	VIALONE 190	Italy																							86	96.5	78	95	119	.	92.33
57	VIALONE NANO	Italy																							95	.	90	.	101	.	94.33
1484	VICTORIA	Argentina		X																X					75	98	75	90	91	.	89.67
69	VOLANO	Italy																							99	.	74	.	126	.	98.67
505	YRL 196	Australia					X									X				X			X		85	88	63	87	82	.	.
1508	YRM 6-2	Australia														X							X		81	110	83	100	100	.	96.33
101	ZENA	Italy		X																X					87	100	77	93	99	.	95

## Sheet: Supplementary Table 2
Strategies and primers used for genotyping mutant alleles of LD repressor genes
Non-functionale allele	Nucleotide position in Nipponbare (CDS)	Typology	Previous nomenclature	Reference	Technique	Left primer	Right primer	Restriction enzyme	cut
Hd1	(+570)	1bp deletion	Type 2	Takahashi et al., 2009	dCAPS	TGAAGTCGATGAGTACTTTGATCTTCCCGG	ACACTCGCTCCCTTCCTTCT	SmaI	wt
	(+706)	43bp deletion	HS66 (se1)	Yano et al., 2000	PCR	AACCAAGATCGGCAGTATGG	GGTGTCAGAGACCCTGCAAT	-	-
	(+834)	2bp deletion	Kasalath (hd1)	Yano et al., 2000	dCAPS	AGTGACCATTTGCCGATTCCATCTCAGAAAGCT	TGATTGCTCCAGCAGGTGTC	HindIII	wt
	(+861)	Tp	Ginbouzu (+1534)	Fujino et al., 2010	PCR + sequencing	ACAGCAATCACCACACGAAA	TGTGATTGTTGGCCAAGGTA	-	-
	(+1053)	4bp deletion	Type 7	Takahashi et al., 2009	PCR + sequencing	ACAGCAATCACCACACGAAA	TGTGATTGTTGGCCAAGGTA	-	-
	(+1072)	C->T; R358@	Type 12	Takahashi et al., 2009	dCAPS	TATGAAACAAGAAAGGCGTATGCAGAGGCC	AGATAGCGTCTCATGAGTCC	StuI	mutant
PRR37	(+1515)	8bp deletion	PRR37-1a	Koo et al., 2013	PCR + digestion	CCGAATGAGAGATCCATCAAA	CGAGGGTGTTGTACGAGGTT	AclI	wt
	(+2113)	C->T, Q705@	PRR37-Kasalath	Murakami et al., 2005	PCR + digestion	GCTTTGGATAGGATCGGTTTC	TGATGGAATCAATGGTGGTG	KpnI	mutant
	(+2129)	T->C, L710P	PRR37-2a	Koo et al., 2013	PCR + digestion	GCTTTGGATAGGATCGGTTTC	TGATGGAATCAATGGTGGTG	EagI	mutant
Ghd7	-	no allele	Ghd7-0	Xue et al., 2008	PCR	GAGGCCAAGCTGATGAGGTA	TGAACCATTGTCCAAGCTCA	-	-
	(+157)	G->T; E53@	jap-G; H0 (S_1629)	Lu et al., 2012	PCR + digestion	CGATCAGTGATCACAAGCATTTC	CGGCTGCCGATGATGCATCC	BssSI (BauI)	wt
	(+618)	C->A, Y206@	-	-	dCAPS	GAGGTACAAGGAGAAGAGGAAGAAGAGGTGCCA	TGAACCATTGTCCAAGCTCA	BsiI	wt
Ghd8	(+93)	19bp deletion	Type 9	Wei et al., 2010	PCR	GGCACTTGCTGAGCCCGGT	TAGACGACATACCCGGCGCT	-	-
	(+323)	1bp deletion	Type 8	Wei et al., 2010	PCR + sequencing	CCATAACCTCCCCCTTCTCT	TCACAACCGAACTCCTACAGAA	-	-
	(+451)	8bp deletion	Type 7	Wei et al., 2010	PCR + sequencing	CCATAACCTCCCCCTTCTCT	TCACAACCGAACTCCTACAGAA	-	-
Hd6	(+271)	A->T, K91@	Nipponbare (hd6)	Takahashi et al., 2001	PCR + digestion	GACCTGGCAGCATGTTATGA	GCAAGCAGTGAGAATGGTGA	HindIII	wt
EL1	(+476)	G->C; G159A	Type 2	Kwon et al., 2014	dCAPS	GGAGTTTGCTTCTCCTGGTG	CCAGATACTCTTCGACCAACATAGACCTGG	MscI (BalI)	wt
	(+991)	G->A; A331T	Type 3	Kwon et al., 2014	PCR + digestion	CGTGATGTTGAAATCATGCAG	TGCCAAGGTAATCTCCCTCTT	NheI	wt

## Sheet: Supplementary Table 3
p-values obtained from targeted association mapping analyses using different statistical models. NF: non-functional; GLM: General Linear Model, MLM: Mixed Linear Model
		NF_Hd1	NF_PRR37	NF_Ghd7	NF_Ghd8
Italy	GLM0	0.26059	0.05576	0.00137	2.1046e-06
	GLM1	0.27779	0.01545	8.8418e-06	0.00030243
	MLM1	0.55933	0.00188	2.5259e-05	2.6606e-05
	MLM2	0.42577	0.00109	0.00010801	4.162e-05
France	GLM0	0.01018	0.0557	0.00896	0.01661
	GLM1	0.68588	0.14051	0.00187	0.17838
	MLM1	0.52547	0.15232	0.0032	0.1182
	MLM2	0.7831	0.13965	0.00209	0.18562
Greece	GLM0	0.05442	0.54624	0.01149	0.00876
	GLM1	0.86946	0.24825	0.00395	0.08522
	MLM1	0.9902	0.1275	0.00793	0.11955
	MLM2	0.79277	0.09404	0.00706	0.16684
Portugal	GLM0	0.00227	0.11577	0.00161	0.45284
	GLM1	0.49723	0.03162	0.00234	0.02748
	MLM1	0.49393	0.02183	0.01122	0.18505
	MLM2	0.70643	0.01981	0.02479	0.12401
Spain	GLM0	0.00123	0.68912	0.17911	0.12699
	GLM1	0.77765	0.68888	0.05901	0.9507
	MLM1	0.57851	0.84132	0.27104	0.60349
	MLM2	0.60383	0.699	0.21759	0.90592

## Sheet: Supplementary Table 4
Correlation between Ehd1 and OsMADS51 gene expression levels and heading date under continuous SD
	SD
	33DAS	47DAS
r2 Ehd1/flowering	0.292	n.t.
r2 OsMADS51/flowering	0.3705	0.2585

## Sheet: Supplementary Table 5
Primers used for qRT-PCR
Primer name	Sequence	Reference
Ubq-For	GACAACGTGAAGGCGAAGA
Ubq-Rev	CACCAGGTGGAGTGTGGAC
Hd3a-For	CGATCTGCTGCATGCTCAC
Hd3a-Rev	CCTTAGCCTTGCTCAGCTATTT
RFT1-For	TGGGTTAGCTGACCTAGATTCAA
RFT1-Rev	GCCGGCCATGTCAAATTA
Hd1-For	TGGTACTGTTCCATGGTTCTGA
Hd1-Rev	ACTCCCACTGGATCGATGTT
Ehd1-For	TACTCCGGCTACCACGAGAT
Ehd1-Rev	TTCCGAGGTCTCGTATGTCC
Ghd7-For	GAGGCCAAGCTGATGAGGTA
Ghd7-Rev	CTATCTGAACCATTGTCCAAGC
PRR37-For	CCGAATGAGAGATCCATCAAA
PRR37-Rev	CTTCTGGCACTTTGGAGGAG
OsMADS51-For	GAAATCAAAGAAGATGTTGGCAAA	Takahashi et al. 2009
OsMADS51-Rev	CTTCCTCCTGCCCCCTAGAG	Takahashi et al. 2009
